# Supplementary material for: Post-remission outcomes in AML patients with high hyperleukocytosis and inaugural life-threatening complications
Source: PLoS One. 2022 Jul 7;17(7):e0270744. doi: 10.1371/journal.pone.0270744 (PMC9262217; doi:10.1371/journal.pone.0270744)
Supplement: S1 Rawdata — (CSV) [file pone.0270744.s001.csv]

UPN	Sex	age_diag	WBC_diag	prev_MPN	prev_MDS	admission-chemo_time(d)	Hb_diag	Pq_diag	%blast-BM_diag	FAB	TLS_diag	Creat(umol/L)_diag	ECOG_diag	Hypoxemia_diag	DIC_diag	Plasma-transfu	Karyo _MRC	4grpe ELN2010	Hydroxyurea	Dexamethasone	ICU-adm	IGS2_ICU	SOFA_ICU	Mech ventilation	NIV	RRT	creat_discharge	Creat 1yFU	VasoactiveDrug	Induction_Eval_time	Morpho_CR	Salvage_chemo	SCT_CR1	Relapse_morpho	Death	Followup	D30 death	Hospit_death
1	2	31.9671232876712	94.6	0	0	4	9.3	11	95	1	0	55	0	0	0	0	3	def	1	0	0			0	0	0			0	26	0	1	0		1	435	0	0
2	1	50.8712328767123	144.2	0	0	0	11.4	79	87	5	1	125	2	1	1	0	2		0	0	1	38	7	1	0	1			1		0		0		1	15	1	1
3	2	58.9205479452055	69	0	0	1	12.3	84	74	2	0	79	0	0	1	1	3	def	0	1	0			0		0			0	20	0	1	0		1	59	0	1
4	1	33.2246575342466	164	0	0	1	10.8	25		4E	1	112	3	1	0	0	1	fav	0	1	1	19	3	0	0	0		89	0	41	1		0	0	0	3406	0	0
5	1	34.441095890411	75	0	0	5	7.6	24		2	1	60	1	0	0		1	fav	1	0	1			0		0			0	29	1		0	1	1	755	0	0
6	1	51.7698630136986	188	0	0	2	9.5	132		5	1	88	2	1	0	0	2	int2	1	1	1	26	1	1	0	1			1		0		0	0	1	28	1	1
7	1	51.0575342465753	272	0	0	2	6	45	85	4E	1	109	1	0	0	0	1	fav	1	1	1			0		1	92	68	0	44	1		0	1	1	793	0	0
8	2	34.1917808219178	283	0	0	1	8.3	20		4E	1	70	1	1	0		1	fav	0	0	0			0		0			0	66	1		0	1	0	3812	0	0
9	2	53.1972602739726	133	0	0	4	10.8	70		2	1	94	1	0	0		2		1	1	0			0		0			0	20	1		0	1	1	515	0	0
10	1	52.7808219178082	200	0	0	0	6.5	40		5	1	170	3	1	1	1	2		0	1	1	43	5	0	0	1			0	71	1		0	1	1	203	0	0
11	2	36.0164383561644	106	0	0	6	9.4	57		1	0	63	1	0	0		2	int1	1	0	0			0		0			0	16	1		1	0	1	278	0	0
12	1	41.813698630137	149	0	0	2	12	46	58	4E	1	70	1	1	0	0	1	fav	1	0	1	47	8	1	0	0			1	52	1		0	0	0	2175	0	0
13	2	59.1205479452055	61	0	0	4	10.2	183	50	4	0	84	0	1	0	0	2	fav	1	0	1	36	3	0	1	0			0	39	1	1	0	1	1	399	0	0
14	2	48.6575342465753	143	0	0	0	9.3	134		1	1	55	2	0	0		3	def	0	0	1			0		0			0	53	1		0	1	1	271	0	0
15	1	26.4356164383562	82.3	0	0	4	13.2	22	40	4E	0	110	1	0	0	0	1	fav	1	0	0			0		0	70	71	0	45	1		0	0	0	1802	0	0
16	2	47.9643835616438	71	0	0	3	8.8	54		4	1	79	1	0	0		2	fav	0	0	0			0		0			0	63	1		0	0	0	3687	0	0
17	2	69.3890410958904	223	0	0	8	10.6	58		5	1	90	1	0	0		2		1	0	0			0	0	0			0	46	1		0	0	0	3745	0	0
18	2	23.0383561643836	208	0	0	1	6.3	65		5	1	108	1	1	1		3	def	1	1	1			1		0			0	41	1		0	1	1	613	0	0
19	2	84.1315068493151	51	0	0	5	9.8	196		5	0	112	1	0	0		2		0	0	0			0		0			0	51	1		0	1	1	163	0	0
20	1	64.6054794520548	334	0	0		6.9	89	89	1	1	190	3	1	0		2	int2	1	1	1	70	9	1	0	1			1		0		0	0	1	2	1	1
21	2	57.3534246575342	130	0	0	0	9	35		2	1	233	3	1	1		2		1	1	1			1		1			1	69	1		0	1	1	270	0	0
22	2	45.5698630136986	147	0	0	6	5.6	1268	49	2	0	53	1	0	0		2	fav	1	0	0			0	0	0			0	44	1			1	1	505	0	0
23	1	66.2082191780822	68.7	0	0	5	7.7	176	94	5	1	444	2	0	0	0	2	fav	1	0	1	32	4	0	0	1	132	205	0	41	1		0	1	1	693	0	0
24	1	39.7150684931507	91	0	0	8	8.6	186	85	4	0	112	1	0	0	0	2	int2	1	0	0			0	0	0	55	57	0	27	1	0	0	1	1	408	0	0
25	2	27.8246575342466	170	0	0	0	10.8	44		4	0	75	1	0	0		2		0	0	1			1		1			1	30	0		0		1	38	0	1
26	2	76.1972602739726	262	0	0	6	9.3	433	73	4	1	93	1	0	0	0	2	int1	1	1	1			0	0	0	80		0	57	1		0	1	1	133	0	0
27	2	68.3671232876712	117	0	0	8	8.4	589	76	2	1	152	3	1	0	0	2	int2	1	0	1	44	3	1	0	0			1		0		0		1	21	1	0
28	2	43.3808219178082	201	0	0	2	8.8	107		5	1	82	1	1	0	0	2	fav	1	0	1	35	6	1	0	1	45		1	45	1		0	0	0	491	0	0
29	2	64.9643835616438	192	0	0		8.4	68		5	1	398	1	0	1				1	0	1			1		1			1		0		0		1	8	1	1
30	1	42.8739726027397	396	0	0	2	6.8	86	52	5	1	136	3	1	0		2	fav	1	1	1			1	0	1	44		1	20	1		0	0	0	3152	0	0
31	1	72.0931506849315	174	0	0	4	8.6	114		2	1	206	2	0	0		2		1	0	0			0		0			0	31	1		0	1	1	901	0	0
32	2	63.2684931506849	59	0	0	2	10.4	102		4	1	91	2	0	0		2		0	0	0			0		0			0	30	1		0	0	0	3367	0	0
33	1	26.3452054794521	83	1	0	4	8.3	488		11	0	86	1	0	0	0	3	def	0	0	0			0	0	0	64		0	62	1		1	0	1	568	0	0
34	1	84.1342465753425	71	0	0	4	7.4	46		5	1	151	1	1	0		2		1	0	0			0		1			0		0		0		1	17	1	1
35	2	59.4904109589041	214	0	0	1	6.2	45		5	1	110	2	1	1	1	2	int2	1	1	1	37	4	1	0	1			1		0		0		1	3	1	1
36	1	29.6794520547945	51	0	0	9	6.5	49		5	0	139	1	0	0		2		1	0	0			0		0			0	73	1		0	1	1	1384	0	0
37	1	61.9972602739726	450	0	0	0	11	70		4	1	159	1	1	0	0	3	def	1	1	1	59	7	1		1			1	10	0		0	0	1	12	1	1
38	2	48.5616438356164	96	0	0	1	7.6	29		4	0	57	1	0	0		2		0	0	1			0		0			0	32	1		0	1	1	379	0	0
39	2	69.345205479452	196	0	0	1	7.6	45		1	1	75	2	1	0		3	def	0	0	1			0		0			0		0		0		1	35	0	1
40	1	25.5506849315069	333	0	0	0	13.3	56		4E	1	87	3	1	1		1	fav	0	0	1			1		1			1		0		0		1	1	1	1
41	2	64.6958904109589	120	0	1	2	7.9	34		2	0	78	1	0	0		2		0	0	0			0		0			0	26	0		0		1	88	0	1
42	1	19.8465753424658	125	0	0	12	13.4	208		1	0	62	0	0	0		2	int2	1	0	0			0		0			0	40	1		0	1	1	411	0	0
43	1	51.9890410958904	100	0	0	7	8.7	14		2	0	90	1	1	0		2		1	0	0			0		0			0	47	1		0	1	1	713	0	0
44	1	18.0301369863014	166	0	0	0	12.6	54		1	1	80	2	0	1				0	0	1			1		0			1		0		0	0	1	2	1	1
45	1	44.6657534246575	106	0	0	0	6.9	57		4	1	186	1	1	0		2		0	0	0			0		0			0	35	1		0	0	0	2514	0	0
46	1	66.8712328767123	160	0	0	2	10	91		2	1	121	2	1	0	0	2		1	0	1	34	5	1	0	1			1		0		0		1	14	1	1
47	2	41.7671232876712	138	0	0	35	4.3	57		1	0	68	1	0	1		3	def	1	0	0			0		0			0	32	1		0	1	1	1233	0	0
48	2	64.8191780821918	63	0	0	2	4.7	18	79	5	1	93	2	1	0	0	2	fav	1	1	1	31	3	0	0	0	91		0	45	1		0	0	0	1894	0	0
49	1	50.5260273972603	142	0	0	1	8.3	34		5	1	150	2	1	0		2		0	0	1			1		0			1	83	1		0	0	0	7280	0	0
50	1	42.1506849315069	99	0	0	2	12.2	22	80	5	0	102	1	0	0	0	1	fav	0	0	1	26	3	0	0	0	52		0	45	1		0	0	0	2373	0	0
51	1	60.3506849315068	55	0	0	2	11.9	157	78	4	0	74	1	0	0	0	2	int2	1	1	0			0	0	0	94		0	32	1		0	1	1	2837	0	0
52	2	20.358904109589	154	0	0	1	8.3	137		1	0	90	1	0	0		3	def	0	0	0			0		0			0	57	1		0	0	0	1569	0	0
53	2	39.4767123287671	126	0	0	3	8.6	51		1	0	50	0	0	0		2	int2	1	0	0			0		0			0	36	1		0	1	1	619	0	0
54	1	22.8904109589041	71.4	0	0	5	11.2	16		4E	0	70	2	0	0		1	fav	1	0	0			0		0			0	39	1		0	1	0	643	0	0
55	1	72.6739726027397	120	0	0	0	12.4	64			1	394	2	1	0		2		0	1	1			1		1			1		0		0	0	1	3	1	1
56	2	35.5315068493151	85	0	0	6	10.5	69	53	4E	0	67	1	0	0	0	1	fav	1	0	1	19	2	0	0	0	46		0	47	1		0	0	0	2168	0	0
57	1	28.6109589041096	95	0	0	3	11.3	29		4	0	87	1	0	0		3	def	0	0	0			0		0			0	96	1		0	1	1	618	0	0
58	1	67.427397260274	304	0	0	0	6	10			1	167	3	1	1				0	1	1			1		1			1		0		0		1	1	1	1
59	2	54.9534246575342	52	0	0	4	12.2	86		1	1	82	1	0	0		2		0	0	1			0		0			0	66	1		0	0	0	3683	0	0
60	2	33.6520547945205	228	1	0	0	9.6	83		11	1	71	3	1	1	1	3	def	1	0	1	42	12	1	0	1			1		0		0		1	2	1	1
61	2	41.3232876712329	91	0	0	5	10.3	136		4	0	123	0	0	0		2	fav	1	0	0			0		0			0	37	1		0	1	1	743	0	0
62	2	43.7698630136986	312	0	0	0	14	29		2	0	59	1	1	0		2	int1	0	0	0			0		0			0		0		0		1	31	0	1
63	2	34.2082191780822	255	0	0	0	7.6	63		5	1	136	2	1	1		2		0	0	1			1	1	0			0	36	1		0	1	1	344	0	0
64	2	64.1095890410959	65	0	0	2	8.3	121		4	1	66	1	0	0	0	2	int2	1	0	0			0	0	0	44		0	46	1		0	1	1	439	0	0
65	1	61.4958904109589	89	0	0	7	7.1	53		1	1	120	2	1	0		2		1	0	0			0		0			0	47	1		0	1	0	2323	0	0
66	2	71.8301369863014	220	0	0	5	7.6	159		5	1	166	1	1	1				1	0	1			0		0			0	40	1		0	0	0	50	0	0
67	1	49.4191780821918	82	0	0	0	6.3	69		1	1		2	0	0		2		0		1			1		0			1	34	1		0		1	46	0	1
68	2	55.2438356164384	86	0	0	1	8.3	100		2	0	64	1	0	0		2		0		0			0		0			0	33	0		0		1	195	0	0
69	1	26.8904109589041	80	0	0	6	11.2	100		1	1	70	2	0	0		2	int1	1	0	0			0		0			0	28	1		0	1	0	4855	0	0
70	1	28.6630136986301	116	0	0	2	8.6	102	93	1	1	92	1	0	0	0	2		1	0	0			0	0	0			0	49	1		0	0	0	2905	0	0
71	1	26.2082191780822	173	0	0	0	4	43		4E	1	126	2	1	1	1	1	fav	1	1	1			1	1	1	170		1	22	1		0	0	0	2176	0	0
72	2	69.4383561643836	50	0	0	0	8.1	25		4E	1	106	3	1	0		1	fav	0		1			1		1			1	20	1		0	0	0	1176	0	0
73	2	53.1397260273973	149	0	0	3	11.6	62		4	0	53	2	1	0		2		1	0	0			0		0			0	98	1		0	1	1	223	0	0
74	1	57.4328767123288	69.7	0	0	7	10.7	78		5	1	135	2	0	0		2		1	0	0			0		0			0	45	1		0	1	1	338	0	0
75	2	46.7452054794521	200	0	0	10	8	20		4			1	0	0		3	def	0		0			0		0			0	18	1		0	1	1	292	0	0
76	1	27.3369863013699	56	0	0	2	15.6	31	20	5	1	120	2	0	1	1	2	fav	1	0	1	24	2	0	0	1	54		0	48	1		0	0	0	1739	0	0
77	1	53.8739726027397	67	0	0		6	77		4	1	114	2	0	0				1	0	1			1		1			1		0		0		1	1	1	1
78	2	58.5095890410959	342	0	0	3	14.8	56		1	0	67	0	0	0		2	int1	1	0	0			0		0			0	41	1		0	1	1	3799	0	0
79	2	54.0821917808219	60	1	0	1	9.6	72	48	11	0	40	0	0	0	0	3	def	0	0	0			0	0	0	36		0	26	0	0			1	139	0	0
80	1	53.0493150684932	100	0	0	14	11.5	140		5	1	150	1	1	1	0	3	def	0	1	1	42	4	0	0	1	112		0	35	1		1	0	1	342	0	0
81	1	51.1479452054795	135	0	0	2	9.8	38	80	5	1	270	0	1	1	1	2	int1	1	1	1	46	5	0	0	1	64		0	38	1		1	1	1	456	0	0
82	1	25.6246575342466	117	0	0	7	6.8	80	70	4	0	77	0	0	1	1	2	int1	1	1	1	19	2	0	0	0	65	79	0	49	1		1	0	1	479	0	0
83	1	37.8246575342466	87	0	0	2	11.1	70	100	2	0	91	1	0	0		1	fav	1	0	0			0	0	0			0	48	1		0	0	0	3121	0	0
84	1	65.0630136986301	60	0	0	2	8.9	62		5	1	214	1	0	0		2	fav	0	0	1			0		1			0	37	1		0	1	1	1374	0	0
85	1	44.3890410958904	188	0	0	2	9.9	201	87	5	1	676	1	1	1	1	2	int1	1	1	1	61	9	1	0	1	69		1	28	1		1	0	1	363	0	0
86	2	43.8356164383562	110	0	0	2	7.7	24	90	1	0	53	1	0	0	0	2	int2	1	0	0			0	0	0	43		0	39	1		0	1	1	424	0	0
87	2	20.8054794520548	87	0	0	6	8.7	17		2	0	84	1	0	0		2	int2	1	0	0			0		0			0	42	1		1	1	0	4640	0	0
88	2	23.1452054794521	100	0	0	3	11.3	299		0	0	80	1	0	0		3	def	1	0	0			0		0			0	52	1		0	1	1	197	0	0
89	2	61.3616438356164	337	0	0	2	9.8	22	98	1	0	72	2	1	0	0			1	0	1	31	3	0	0	0			0	44	1		1	1	1	522	0	0
90	2	31.3835616438356	77	0	0	2	12	22		1	0	66	1	0	0	0	2	int1	1	0	1	19	3	0	0	0	64	59	0	49	1		1	0	0	4762	0	0
91	2	37.9643835616438	95	0	0	6	9.5	42		4	0	86	2	0	0		2	fav	1	0	0			0		0			0	57	1		0	1	1	402	0	0
92	1	31.6246575342466	227	0	0	2	7.5	23		4E	1	100	2	1	0		1	fav	0	1	1			0		0			0	30	1		0	0	0	2138	0	0
93	2	29.027397260274	224	0	0	4	5.9	41	80	4E	0	64	1	1	1	1	1	fav	1	1	1	19	3	0	0	0	38		0	49	1		0	0	0	1849	0	0
94	1	35.8986301369863	218	0	0	-1	8.6	117	94	5	1	110	1	1	1	1	3	def	1	1	1	47	7	1	0	1	78		0	40	1		0	0	0	4076	0	0
95	1	26.386301369863	400	0	0	4	7	30		5	1	88	3	1	0		2	fav	1	0	0			0		0			0	52	1		1	0	1	345	0	0
96	2	50.5835616438356	220	0	0	0	8	20		5	1	153	3	1	0		2		0	0	1			0		0			0	39	1		0	1	1	291	0	0
97	2	31.3561643835616	55	0	0	9	7.2	157		0	0	77	0	0	0		2	int2	1	0	0			0		0			0	29	1		1	1	1	1685	0	0
98	1	30.3643835616438	102	0	0	5	10.4	159	34	4	1	122	1	0	0	0	3	def	1	0	0			0	0	0	99		0	37	1		0	1	1	412	0	0
99	1	70.3753424657534	232	0	0	1	12.6	82		1	1	132	1	1	0		2		0	0	1			1		0			1		0		0		1	4	1	1
100	2	22.3178082191781	61	0	0	5	4	20		4	1	51	1	0	1		2		0	0	1			0		0			0	39	1		0	1	1	586	0	0
101	1	67.9616438356164	212	0	0	0	9.2	56		5	1	373		1	0		2		0	0	1			0		1			0	20	0		0		1	55	0	1
102	1	31.1671232876712	92.7	0	0	6	8.6	18		4	0	110	1	0	0		3	def	1	0	0			0	0	0		142	0	38	1		1	0	0	4298	0	0
103	2	60.2931506849315	144	0	0	2	8.9	37	88	5	1	115	1	0	1	1	2	int1	1	1	1	46	4	0	0	1	48		0	28	0	0				36
104	2	38.1945205479452	140	0	0	4	8.2	27	92	4E	0	63	1	1	1	1	1	fav	1	1	1	25	3	0	0	0	60	60	0	52	1		0	0	0	3021	0	0
105	1	70.0356164383562	224	0	0		11.3	18	92	1	0	105	1	0	0	0	3	def	1	1	1	34	5	1	0	0			0		0		0	0	1	3	1	1
106	2	62.8684931506849	336	0	0	1	6	19		5	1	201	2	1	1	1			1	1	1	61	9	1	0	1			1		0		0		1	1	1	1
107	1	33.0328767123288	139	0	0	3	11.8	25		5	1	112	0	0	0		2		1	0	0			0		0			0	78	1		1	1	1	447	0	0
108	1	70.6876712328767	104	0	0	1	7.6	23		4	1	200	2	0	0		2		0	0	1			0		1			0	30	0		0		1	243	0	0
109	1	26.9041095890411	93.8	0	0	0	13	152		5	1	97	1	1	1	1	3	def	0	1	1	28	1	1	0	0			1		0		0	0	1	78	0	0
110	1	23.8493150684932	120	0	0	3	11.7	45		1	0	97	1	0	0		2	int1	0	0	0			0		0			0	39	1		0	1	1	251	0	0
111	1	68.241095890411	255	0	0	2	8.3	61		1	1	223	3	1	0		2		1	0	1			1		1			1		0		0		1	5	1	1
112	1	24.1808219178082	364	0	0	8	10.2	77	91	4	1	101	1	1	1	1	2	int2	1	1	1	53	6	1	0	1	58	75	0	41	0		1		0	3113	0	0
113	1	39.0027397260274	116	0	0	8	10.1	72		4	0	64	1	0	0		2	int2	1	0	1			0		1			1	112	0		1	0	0	292	0	0
114	2	64.4246575342466	322	0	0	1	8.4	84		5	1	81	2	1	1	1			0	1	1	88	6	1	0	1			1		0		0		1	1	1	1
115	1	57.4739726027397	87	0	0	10	9.1	60		1	1	73	1	1	0		3	def	1	0	0			0		0			0		0		0		1	89	0	0
116	1	50.2821917808219	69	0	0	0	13.6	70		5	1	130	1	0	1		3	def	0	0	0			0		0			0	15	0		0		1	62	0	0
117	1	82.4027397260274	80	0	0	4	10.7	60		4	1	112	1	0	0		1	fav	1	0	0			0		0			0		0		0		1	62	0	1
118	1	53.986301369863	54	0	0	7	4.7	33	90	8	0	69	1	0	0	0	2	int2	1	0	1	49	5	1	0	0			1	20	0	0	0		1	27	1	1
119	2	23.1150684931507	258	0	0	7	8.1	15	70	2	0	43	2	0	0	0	2	int2	1	0	0			0	0	0	51	75	0	51	1		0	1	1	531	0	0
120	1	59.6082191780822	61	0	0	5	7.5	10	69	2	0	82	1	0	0	0	2	int2	1	0	0			0	0	0	68	44	0	42	0	0	0	0	1	533	0	0
121	1	58.2657534246575	439	0	0		12.5	49			1	80	1	1	1				0	0	1			1		0			1		0		0	0	1	1	1	1
122	2	39.7561643835616	340	0	0	3	9.7	44	91	4	0	51	1	1	1	1	2	int1	1	1	1	33	5	1	1	0	21		1	100	1		1	1	1	344	0	0
123	2	42.6821917808219	282	0	0	0	9.3	30		5	1	114	2	1	1	1	2	fav	0	1	1	41	4	1	0	1			1		0		0		1	13	1	1
124	2	66.4520547945205	123.6	0	0	3	6.3	25	93	5	1	156	1	1	0	0	2	int1	1	1	1	40	4	1	0	1			1		0		0	0	1	23	1	1
125	1	65.5534246575343	390	0	0	1	11	39		5	1	125	2	1	0		2		1	0	1			1		0			1		0		0		1	2	1	1
126	1	34.1890410958904	65	0	0	5	10.2	8		2	0	100	1	0	0		1	fav	0	0	0			0		0			0	33	1		0	1	1	942	0	0
127	2	59.5780821917808	115	0	0	4	3.7	89	93	1	0	53	2	1	0	0	2	fav	1	0	1	31	2	0	0	0	34	55	0	43	1		0	1	0	2278	0	0
128	2	31.6356164383562	180	0	0	3	7.2	95	95	0	0	44	0	0	0	0	3	def	1	0	1	46	6	0	0	0			0	18	0	1	0		1	52	0	1
129	2	53.827397260274	62	0	0	5	11.5	24	27	2	0	58	3	1	0	0	2	int2	1	1	1	67	10	0	1	0	55	72	1	41	1		1	0	0	3643	0	0
130	1	46.4438356164384	98	0	0	5	9.1	75	81	4	1	302	1	0	0	0	2	int1	1	0	1	32	4	0	0	0	105		0	23	1		1	1	1	346	0	0
131	1	44.4109589041096	108	0	0	5	12.3	114		4E	0	94	0	0	0	0	1	fav	1	0	0			0	0	0		79	0	39	1		0	1	0	3404	0	0
132	2	37.7479452054795	67	0	0	4	3.6	102	77	4	0	86	1	0	0		2	fav	0	0	0			0	0	0	59		0	37	1		0	0	0	2613	0	0
133	2	44.2739726027397	123	0	0	1	13.7	60		1	1	97	1	0	1		2		1	1	1			1		1			0	36	1		0	1	1	450	0	0
134	1	67.027397260274	106	0	0	0	13.1	160		5	1	161	2	1	1		2		0	1	1	75	8	1	0	1			1		0				1	38	0	1
135	1	36.7178082191781	145	0	0	3	9.5	30	56	4E	0	106	1	0	0	0	1	fav	1	0	0			0	0	0	44		0	38	1		0	0	0	2032	0	0
136	1	72.6684931506849	130	0	0	10	8	16	43	8	1	120	1	0	0	0	2	int2	1	1	0			0	0	0	63		0	38	1		0	1	1	300	0	0
137	2	15.3835616438356	62	0	0	1	8.8	37	47	4E	1	171	1	1	0	0	2	int2	1	0	1	33	4	0	0	1	40		0	28	1		0	0	0	990	0	0
138	1	21.8164383561644	230	0	0	4	7	19	82	4E	1	80	1	1	0	0	1	fav	1	1	1	19	3	0	0	0	54		0	45	1		0	0	0	695	0	0
139	2	61.1315068493151	194	0	0	14	9.5	72	93	1	0	75	1	0	0	0	2	int1	1	0	1	51	3	0	0	0	77		0	40	1		1	0	1	207	0	0
140	2	37.0904109589041	198	0	0	1	13.1	88		5	1	93	2	0	0		2		1	0	0			0		0			0	45	1		1	1	1	313	0	0
141	1	33.1342465753425	106	0	0	2	7.5	81	43	4E	1	95	0	0	0	0	1	fav	1	1	1	19	2	0	0	0	61		0	46	1		0	0	0	2506	0	0
142	2	72.9260273972603	173	0	0	5	9.7	82		1	1	95	1	1	0		2		1	0	0			0		0			0		0		0	0	1	23	1	1
143	1	38.9506849315068	316	0	0		10	64		5	1	112	1	1	1				1	1	1			1		0			1		0		0	0	1	1	1	1
144	2	18.6246575342466	152	0	0	1	6.3	8		4	0	67	0	0	0	0	3	def	0	1	1	16	4	0	0	0	44	56	0	38	1		1	0	0	4276	0	0
145	1	26.3123287671233	69	0	0	6	12.2	11		2	0	99	1	0	0		2	int2	1	0	0			0		0			0	44	1		1	0	0	5459	0	0
146	1	68.7643835616438	87	0	0	5	8.7	119	86	1	0	97	1	0	0	0	3	def	1	0	0			0	0	0	97		0	45	1		0	1	1	277	0	0
147	2	24.627397260274	79	0	0	6	4.9	46		1	0	93	0	0	0		2	int2	1	0	0			0		0			0	37	1		0	1	0	5561	0	0
148	2	52.9561643835616	106	0	0	0	11.1	152		5	1	81	1	0	0		2		0	0	0			0		0			0	31	1		0	0	0	826	0	0
149	2	46.7452054794521	87	0	0	7	8.7	182		5	0	56	1	0	0		3	def	1	0	0			0		0			0	90	1		0	1	1	707	0	0
150	1	20.9753424657534	80	0	0	10	10.1	12		2	0	71	0	0	0		2	int2	1	0	0			0		0			0	36	1		0	0	0	3396	0	0
151	2	62.3972602739726	75	0	0	6	7.7	30		4	1	78	1	0	0		3	def	1	0	0			0		0			0	49	1		0	1	1	686	0	0
152	1	55.0301369863014	354	0	0	0	13.5	25		1	1	95	1	1	1		2	int1	1	1	1			0		1			0	38	1		0	1	1	258	0	0
153	2	26.9780821917808	189	0	0	2	12	52	81	4E	0	80	1	0	0	0	1	fav	1	0	0			0	0	0	49		0	50	1		0	0	0	1029	0	0
154	1	37.5095890410959	102	0	0	1	9.6	18		4E	1	100	1	0	0		1	fav	0	0	0			0		0			0	36	1		0	0	0	2780	0	0
155	1	31.4684931506849	56	0	0	6	5.5	58	88	5	1	96	1	0	0	0	2	int2	1	0	0			0	0	0	62	76	0	35	1		0	1	1	548	0	0
156	2	65.9452054794521	149	0	0		7.8	32			1	99	4	1	0	0	3	def	0	0	1	91	12	1	0	0			1		0		0		1	0	1	1
157	1	39.8794520547945	147	0	0	6	11.4	15		4	0	75	1	0	0		2	fav	1	0	0			0		0			0	49	1		0	0	0	153	0	0
158	1	27.6657534246575	172	0	0	-3	13.6	54		4	1	93	1	1	1				1	0	1			1		1			1		0		0	0	1	11	1	1
159	1	64.2027397260274	66	0	0	2	10.2	26		5	1	79	1	0	0		2		0	0	0			0		0			0	35	1		0	0	0	1914	0	0
160	2	49.4986301369863	67	0	1	2	11.1	97	74	8	0	82	0	0	0	0	3	def	1	0	0			0	0	0	31		0	26	0	0	0		1	361	0	0
161	1	54.9397260273973	87	1	0	6	11	508	79		1	111	0	0	0	0	2	int2	1	0	0			0	0	0	95	71	0	49	1		1	1	1	505	0	0
162	2	72.1232876712329	99	0	1	5	6.7	11	83	4	0	82	2	0	0	0	3	def	1	0	0			0	0	0	48		0	41	0	0	0		1	185	0	0
163	2	55.1808219178082	84	0	0	7	7.4	14	75	4	0	89	0	0	0		2	int1	1	0	0			0	0	0	74	80	0	60	1		0	1	1	707	0	0
164	2	71.2684931506849	63	0	0	2	9.5	105	85	2	1	66	1	0	0	0	2	int1	1	0	0			0	0	0	57		0	49	0	0	0		1	216	0	0
165	2	60.186301369863	183	0	0	6	7.5	109	100	4	1	103	1	1	1	1	2	int1	1	1	1			0	0	0	84		0	46	0	1	0		1	166	0	0
166	2	24.8219178082192	65	1	0	8	10.5	406	89		0	55	1	0	0	0	3	def	1	1	0			0	0	0	45	60	0	54	1		0	1	1	995	0	0
167	1	67.7972602739726	62	0	0	4	14.9	42	93	1	1	108	1	1	1	1	2	fav	1	0	1	41	4	0	0	0	125		0	39	1		0	0	0	2486	0	0
168	1	40.2383561643836	228	0	0	3	6.5	170	100	1	1	75	1	1	0	0	2	int2	1	1	1	35	1	0	0	0	70	100	0	49	1		0	0	0	1858	0	0
169	1	49.4109589041096	120	0	0	5	9.1	72	77	4	1	90	0	0	0		2	fav	1	0	0			0	0	0	60		0	50	1		0	0	1	280	0	0
170	2	68.441095890411	130	0	0	3	5.7	79	90	5	1	128	2	1	1	1	2	int2	1	1	1	53	3	0	1	1			0		0	0	0		1	22	1	1
171	1	20.1178082191781	137	0	0	5	7.5	103	88	2	0	93	1	0	0	0	2	int1	1	0	0			0	0	0	80	88	0	48	1		1	0	0	2363	0	0
172	1	71.1342465753425	60	0	0	9	9	102	71	5	1	91	2	1	0	0	2	int2	1	1	1	40	2	0	1	0	67		0	44	1		0	1	1	256	0	0
173	2	47.6547945205479	360	0	0	2	8.5	281	60	4	1	77	2	1	1	0	2	int1	1	1	1	32	0	0	0	0	53		0	28	0	0	0		1	90	0	0
174	2	23.4876712328767	204	0	0	4	9	34	88	5	1	70	1	0	1	1	3	def	1	1	1	25	3	0	0	0	33	80	0	48	1		1	0	0	2307	0	0
175	2	51.4904109589041	64	0	0	5	6.3	64	54	4	1	85	1	0	0	0	2	int2	1	0	0			0	0	0	51	48	0	48	1		1	0	1	1627	0	0
176	2	51.3780821917808	64	0	0	3	6.8	21	22	5	0	49	1	0	0	0	2	fav	1	1	0			0	0	0	38	50	0	51	1		0	0	0	1703	0	0
177	2	75.5945205479452	80	0	0	5	8.9	23	80	2	0	61	1	0	0	0	1	fav	1	0	0			0	0	0	52	56	0	38	1		0	1	0	961	0	0
178	1	54.6602739726027	100	0	1	10	10.8	51	26		0	79	2	0	0	0	3	def	1	0	0			0	0	0	76		0	40	0	0	0		1	475	0	0
179	2	26.8712328767123	240	0	0	2	4.7	76	90	5	1	40	1	1	1	1	2	int1	1	1	1	25	1	0	0	0	67		0	31	1		0		1	241	0	0
180	2	83.5369863013699	100	0	0	12	8.8	38	89	1	1	78	0	0	1	1	2	int2	1	0	0			0	0	0			0		0	0	0		1	29	1	1
181	1	68.0164383561644	83	0	0	8	7.6	152	86	4	1	68	0	0	0	0	2	int1	1	0	0			0	0	0	51		0	41	1		0	1	1	362	0	0
182	2	67.813698630137	358	0	0	7	8.4	64	89	5	1	204	3	1	0	0	2	fav	1	1	1	50	5	1	1	1			1		0	0	0		1	20	1	1
183	1	53.7397260273973	65	0	0	6	5.8	46	80	2	1	115	2	0	0	0	2	int1	1	0	0			0	0	0	77	53	0	42	0	1	0		1	600	0	0
184	1	71.2712328767123	70	0	0	7	7	240	96	1	0	94	0	0	0	0	2	int2	1	0	0			0	0	0			0	33	0		0		1	204	0	0
185	2	30.6904109589041	67	0	0	5	7.6	4	82	1	1	68	0	0	1	1	2	int2	1	1	1	29	4	0	0	0	47	41	0	45	1		1	0	0	2072	0	0
186	1	53.4493150684931	154	0	0	10	6.3	195	96	4	0	84	1	0	0	0	2	int1	1	0	0			0	0	0			0	17	0	0	0		1	72	0	0
187	2	38.6493150684932	188	0	0	8	5.9	24	94	5	1	85	2	0	1	1	2	int1	1	1	1	29	3	0	0	0			0	38	0	0	0		1	74	0	1
188	2	37	102	0	0		7.5		90	4							2	fav			0			0	0	0			0	52	1		0	0	0	1691	0	0
190	2	20.2027397260274	307	0	0	3	8.9	33	92	5	0	52	3	0	0	0	3	def	1	1	1	19	3	0	0	0	43		0	20	0	1	0		1	185	0	0
191	1	64.4630136986301	254	0	0	13	7	19	92	5	0	63	3	1	1	1	2	int1	1	1	1	31	5	0	0	0	36		0	46	1		0	1	1	173	0	0
192	2	74.7698630136986	160	0	0	4	10.1	44	78	5	1	127	2	0	1		2	int1	1	1	1			1		0			0	43	1		0	1	1	443	0	0
193	2	69.7452054794521	320	0	0	8	8.2	44	86	5	0	73	1	0	0	0	2	int2	1	1	1	28	3	0	0	0	86		0	28	0	0	0		1	127	0	0
194	2	70.6191780821918	134	0	0	11	12.8	25	97	1	1	285	3	1	1	0	2	int1	1	1	1	41	6	1	0	0			1		0		0		1	31	0	1
195	1	45.441095890411	407	0	0	9	7.5	45	95	1	1	76	1	0	1	1	2	int2	1	1	1			0	0	0	60		0	44	1		1	1	1	333	0	0
196	1	20.7835616438356	65	0	0	4	5.9	24	78		0	79	1	0	0	0	3	def	1	0	0			0	0	0	78	93	0	42	1		1	1	1	1319	0	0
197	1	69.8	100	0	0	14	7.9	87	70	5	0	136	1	0	1	0	2	int1	1	0	0			0	0	0			0	33	0	0	0		1	57	0	1
198	2	77.0520547945205	180	0	0	4	7.4	19	90	1	0	131	3	1	1	0	2	int1	1	1	0			0	0	0			0		0	0	0		1	16	1	1
199	1	49.7698630136986	57	0	0	3	4.4	48	42	4	0	77	2	0	0	0	3	def	1	0	0			0	0	0	70		0	47	0	1	0		1	237	0	0
200	1	50.613698630137	57	0	0	6	7.9	80	62	4	0	88	2	0	0	0	2	int1	1	1	0			0	0	0	55		0	40	1		0	1	0	1700	0	0
201	1	56.9808219178082	326	0	0	3	10.6	154	91	4	1	139	2	1	0	0	1	fav	1	1	1	89	8	1	0	1			1		0		0		1	12	1	1
202	1	40.9041095890411	72	0	0	12	12.8	17	40	4	0	69	2	0	0	0	1	fav	1	1	1	35	4	0	0	0	65	57	0	35	1		0	1	1	627	0	0
203	1	43.3452054794521	216	0	0	9	11	33	97	1	0	64	1	1	1	0	2	fav	1	1	1	53	5	1	0	0			1		0		0		1	27	1	1
204	1	63.2684931506849	60	0	0	5	6	88	26		0	82	1	0	0	0	2	fav	1	0	0			0	0	0	53		0	46	1		0	0	0	1632	0	0
205	2	54.1506849315069	127	0	0	7	4.9	61	66	5	1	92	1	1	0	0	2	fav	1	0	0			0	0	0	46	93	0	42	1		1	1	1	1362	0	0
206	2	37.8246575342466	191	0	0	5	4.9	20	78	2	0	42	2	0	1	1	3	def	1	0	1	32	6	0	0	0	56		0	35	1		0		0	41	0	0
207	2		52	0	0		11	40	83	4	0	60	1	0	0	0	3	def	0	1	0			0	0	0	55	202	0	32	1		1	1	0	1264	0	0
208	2	46.5342465753425	85	1	0	8	8.5	38	77		0	63	0	0	0	0	3	def	1	1	0			0	0	0	44	78	0	34	1		1	0	0	1471	0	0
210	2	68.0958904109589	132	0	0	9	9.8	49	76	5	0	72	2	1	1	0	2	int1	1	1	1	31	3	0	0	0	126		0	42	0		0		1	231	0	0
211	1	62.2109589041096	220	0	0	5	8.1	18	53	4	0	70	2	0	0	0	2	fav	1	1	1	31	4	0	0	0	55		0	45	1		0	0	0	1520	0	0
212	2	69.8520547945206	129	0	0	2	5.9	30	87	1	0	74	1	1	0	0	2	int2	1	1	1	34	1	0	0	0	47		0	26	1		0	1	0	787	0	0
214	1	56.8684931506849	146	0	0	2	12.7	24	86	4	0	109	2	0	0	0	1	fav	1	1	1	26	3	0	0	0	86	72	0	38	1		0	1	1	722	0	0
215	2	57.2986301369863	90	0	0	5	8.1	68	91	5	0	72	1	1	0	0	2	int2	1	1	1	57	5	1	0	1	154		0	46	1		1	1	1	386	0	0
216	2	64.9041095890411	270	0	0	6	6.7	17	81	5	1	228	2	1	1	1	2	fav	1	1	1	40	5	1	1	1			1		0	0	0		1	22	1	1
217	1		136	0	0		4.8	104	91	5			1	0	1		2	int1	0	0	0			0		0	61	82	0	42	0	1	1		0	1378	0	0
218	2	61.9506849315068	79	0	0	7	9.8	22	45	2	0	67	1	0	1	0	2	fav	1	0	0			0	0	0	41	53	0	45	1		0	1	1	373	0	0
219	1	43.2767123287671	59	0	0	3	9.9	158	60	4	0	82	1	0	0	0	2	fav	1	0	0			0	0	0	71	78	0	39	1		1	0	0	1149	0	0
220	1	78.0876712328767	64	0	0	6	10.6	65	89	5	1	160	1	0	1	1	2	int2	1	1	0			0	0	0	48		0	36	1		0	1	1	332	0	0
221	1	51.1479452054795	78	0	0	4	9.2	134	81	5	1	105	0	0	1	1	2	int2	1	1	0			0	0	0	46	82	0	40	1		1	0	0	1226	0	0
222	2	68.8109589041096	65	0	1	5	9.8	62	40	4	0	126	1	0	0	0	2	int1	1	0	0			0	0	0	59		0	38	1		0	1	0	602	0	0
223	2	22.9835616438356	118	0	0	4	8.1	85	90	5	1	67	1	0	1	1	2	int1	1	1	1	19	1	0	0	0	40		0	39	1		1	0	0	1052	0	0
224	2	18.2438356164384	117	0	0	9	9.9	100	70	5	0	54	1	0	0	0	2	fav	1	1	0			0	0	0	28		0	36	1		0	1	0	204	0	0
225	1	27.3643835616438	59	0	0	6	10.1	71	80	4	0	67	1	0	0	0	2	fav	1	0	0			0	0	0	67	57	0	39	1		0	0	0	1206	0	0
226	2	65.1671232876712	309	0	0	3	6.6	90	53	4	1	78	2	1	1	1	2	fav	1	1	1	31	2	1	0	0			1		0		0		1	17	1	1
227	2	62.8657534246575	162	0	0	2	6.2	10	99	1	0	56	2	0	0	0	2	fav	1	0	1	31	4	0	0	0	43		0	23	1		0	1	0	645	0	0
228	2	51.8794520547945	73	0	0	5	4.7	39	80	4	0	89	2	0	0	0	3	def	1	0	0			0	0	0	39	107	0	43	1		1	0	0	1114	0	0
229	2	62.613698630137	158	0	0	7	9.3	32	90	1	0	55	1	0	0	0	2	int1	1	0	1	31	3	0	0	0	57	54	0	48	1		0	1	1	964	0	0
230	1	22.7232876712329	63	0	0	7	9.6	14	67	2	0	85	1	0	0	0	2	fav	1	0	0			0	0	0	65		0	41	1		0	0	0	959	0	0
231	2	63.7835616438356	166	0	0	7	7.2	14	83	1	1	67	3	0	1	0	2	fav	1	0	1	37	3	0	0	0	73	72	0	50	1		0	1	1	423	0	0
232	2	75.9534246575342	117	0	0	4	7.5	141	93	1	0	60	0	0	0	0	2	int1	1	0	0			0	0	0	49	60	0	49	1		0	1	0	1041	0	0
233	2	70.4301369863014	93	0	0	5	8	143	44	4	0	50	2	1	0	0	3	def	1	1	1	67	5	0	0	0	41		0	55	1		0	1	1	463	0	0
234	1	45.5369863013699	53	0	0	4	14	187	64	4	0	109	2	0	0	0	2	fav	1	1	0			0	0	0	98	94	0	36	1		0	1	0	1014	0	0
235	1	78.5205479452055	84	0	0	6	11.4	134	62	4	0	93	1	0	0	0	3	def	1	0	0			0	0	0	70		0	50	1		0	1	1	154	0	0
236	2	50.6904109589041	140	0	0	3	9	60	90	1	0	48	1	0	1	1	2	int2	1	1	1	26	2	0	0	0	46	39	0	37	1		0	1	0	977	0	0
237	1	55.7041095890411	86	0	1	3	5.5	9			1	364	4	1	1	0	2	int1	1	1	1	55	12	1	0	1	94	133	1	33	1		1	0	0	1500	0	0
238	2	21.9205479452055	178	0	0	5	8.9	13	93	1	0	79	0	1	0	0	2	int2	1	0	1	29	3	0	0	0	34		0	58	1		0	0	0	2339	0	0
239	2	53.0767123287671	321	0	0	6	9.5	13	97	1	0	64	1	0	0	0	2	int2	1	1	0			0	0	0	43	93	0	32	1		1	0	0	1719	0	0
240	1	33.7972602739726	383	1	0	7	11.4	283	40		1	79	0	0	1	1	3	def	1	0	1	31	2	0	1	0	186	80	0	59	1		1	0	0	2309	0	0
241	1	64.7397260273973	89	0	0	11	10	41	90	5	1	144	2	1	0	0	3	def	1	1	1	40	3	0	0	0	64	117	0	28	1		1	1	1	685	0	0
242	1	71.7178082191781	103	0	0	3	11.7	71	43	4	1	127	2	0	0	0	2	int1	1	0	0			0		0	64	94	0	46	1		1	1	1	524	0	0
243	2	69.3479452054794	160	0	1	2	11.9	36	97	1	0	49		1	1	1	2	int1	1	1	1	31	3	1	0	0			1		0	0	0	0	1	16	1	1
244	2	65.4630136986301	154	0	0		9.3	54	93	1	0	73	2	1	0	0	2	fav	1	1	1	35	7	1	0	0			1		0	0	0	0	1	3	1	1
245	1	65.7753424657534	165	0	0	2	3.7	9	71	5	1	102		1	1	1	2	int1	1	1	1	39	6	0	0	0	47		0	48	1		0	0	0	455	0	0
246	1	58.6109589041096	99	0	0	6	11.5	97	94	5	0	87		1	0		3	def	1	1	1			0		0			0		0		0	0	1	20	1	0
247	1	68.6191780821918	126	0	0	2	12.1	49	94	1	0	117	3	0	0	0	2	int1	1	1	1	31	3	0	0	0	84	95	0	49	1		0	1	0	824	0	0
248	2	27.3945205479452	64	0	0	6	9.7	20	21	4E	0	71	1	0	0	0	1	fav	1	0	0			0	0	0	25		0	36	1		0	0	0	780	0	0
249	2	32.8027397260274	150	0	0	4	8	31	94	5	0	73	2	1	1	1	2	int2	1	1	1	26	4	1	0	0	28		0	39	1		1	0	0	752	0	0
250	2	76.5397260273973	70	0	1	8	9	30	50	4	0	89		0	0	0	2	fav	1	0	0			0	0	0	47		0	49	1		0	0	0	748	0	0
251	1	48.7671232876712	178	0	0	9	7.8	26	72	2	0	97	1	0	0	0	2	fav	1	1	0			0	0	0	29	77	0	40	1		0	0	0	659	0	0
252	2	70.9616438356164	106	0	0	4	9.5	29	91	1	0	74	2	1	0	0	2	int1	1	1	1	55	7	0	0	0			0	33	0	0	0	0	1	43	0	1
253	2	80.5068493150685	223	0	0	5	7.9	35	80	1	1	120	1	1	1	1	2	fav	1	1	1	67	6	0	0	0	86		0	49	1		0	1	1	160	0	0
254	1	34.5205479452055	122	0	0	5	9	48	87	5	0	69	4	1	1	1	2	int1	1	1	1	45	9	1	0	0			1	33	0		0	0	1	53	0	1
255	1	73	153	0	1	11	7.3	26	48	4	1	129	3	1	1	1	2	fav	1	1	1	34	4	0	0	0	88		0	65	0	0	0	1	1	578	0	0
256	2	62	70	1	0		10.6	10	64		0	73	3	0	1	1	2	int2	1	0	0					0					0	0	0	0	1	16	1	1
257	1	52	108	0	0	7	11.5	23	94	1	0	105	1	1	0	0	2	int1	1	1	1	37	3	0	0	0	75		0	38	1		0	0	0	371	0	0
258	1	78.5232876712329	82	0	0	5	11.4	132	62	4	0	93	1	0	0	0	2	int2	1	0	0			0	0	0	70		0	50	1		0	1	0	111	0	0
259	1	73.5123287671233	143	0	0	5	7.2	10	98	1	0	88	1	1	1	1	2	int1	1	1	1	31	15	1	0	1			1						1	24	1	1
260	2	42.841095890411	137	0	0	7	4.5	31	93	1	0	54	1	0	0	0	2	int1	1	1	0			0	0	0	47		0	35	1		0	0	0	601	0	0
261	1	65.4493150684931	64	0	0	7	8.5	94	87	1	0	83	1	1	0	0	2	int1	1	0	1	104	11	1	0	0	83		1	28	1		0	0	0	627	0	0
262	1	70.1452054794521	105	0	0	10	3.9	22	26	2	1	95	2	0	1	0	2	int1	1	1	1	34	3	0	0	0	60		0	44	0	0			1	283	0	0
263	1	50.158904109589	142	0	0	2	7.1	101	80	5b	1	92	1	1	0	0	2	int1	1	1	1	26	2	1	0	1			1		0				1	3	1	1
264	2	72.841095890411	95	0	0	7	7.7	56	86	1	1	100	0	0	0	0	1	fav	1	1	1	34	2	0	0	0	89		0	46	1		0	1	1	357	0	0
265	1	73.9780821917808	58	0	0	6	9.2	10	98	1	0	108	2	0	0	0	2	int2	1	0	1	37	5	0	0	0	51		0	48	1		0	1	1	488	0	0
266	2	35.5506849315069	63	0	0	6	4.6	52	29	1	0	74	1	0	1	1	3	def	1	1	1	40	5	0	0	0			0		0				1	28	1	1
267	1	46.6931506849315	189	0	0	7	7.2	60	70	5	1	109	2	1	1	1	2	int1	1	1	1	32	3	0	0	0	65		0	48	1		0	0	0	517	0	0
268	2	66.8684931506849	53	0	0	5	8.1	194	83	1	0	48	2	0	0	0	3	def	1	0	1	21	0	0	0	0			0		0	0			1	49	0	1
269	1	56.8986301369863	208	0	0	5	6.5	22	56	4	1	95	2	1	0	0	1	fav	1	1	1	30	4	1	0	0			1						1	58	0	0
270	2	60.0191780821918	105	0	0	3	6.9	59	79	1	0	55	1	1	0	0	2	int1	1	1	1	31	2	0	0	0	55		0	42	1		0	0	0	259	0	0
271	2	18.958904109589	131	0	0	2	11.7	37	83	5	1	103	2	1	1	1	2	int2	1	1	1	26	3	1	0	1	28		0	31	1			0	0	35	0	0
272	1	57.0739726027397	69	0	0	2	4.9	39	77	5b	1	117	1	1	0	0	2	int1	1	1	1	26	4	0	0	0	52		0	14	1		0	1	1	193	0	0
273	2	85.2657534246575	160	0	0		8.9	125	21	4	1	328	1	0	1	1	2	int1	1	0	0			0	0	0	65		0		0				1	96	0	0
274	1	75.6082191780822	313	1	0		4.7	162	50		1	309	4	1	1	1	2	int1	1	1	1	73	12	1	1	0	59		0		0	0			1	105	0	0
275	1	58.5397260273973	53	0	0	4	9.9	39		5	0	82	2	1	1	0	2	int2	1	1	1	33	3	0	0	0	54		0	68	1		0	1	1	212	0	0
276	2	59.6931506849315	152	0	0	4	8.2	182	75	5	0	71	0	1	1	0	2	int1	1	1	1	26	0	0	0	0	56		0	58	1		1	0	0	297	0	0
